# Supplementary material for: Genotyping‐free parentage assignment using RAD‐seq reads
Source: Ecol Evol. 2020 Jun 30;10(14):7783–91. doi: 10.1002/ece3.6503 (PMC7391307; doi:10.1002/ece3.6503)
Supplement: Supplementary file 1 — Table S1‐S3 [file ECE3-10-7783-s001.xlsx]

## Sheet: Table S1
Table S1 Numbers of reads and the clustered RAD loci for every samples
Sample IDs and SRR accessions	Reads		RAD loci
	Before filtering	After filtering	Total	Ambiguous
Date set of Mexican gray wolf
W0992 (SRR7119983)	5230402	4721210	181185	2269
W1038 (SRR7119984)	8620229	7719665	198445	2929
W1051 (SRR7119949)	3441678	3053753	179281	1787
W1155 (SRR7119967)	3840769	3451530	186462	1873
W1156 (SRR7119968)	4271371	3840373	188086	2164
W1157 (SRR7119965)	7803352	6987293	197935	2843
W1158 (SRR7119966)	4680211	4110220	186655	1988
W1161 (SRR7119959)	6755137	6060327	196106	2538
W1185 (SRR7119960)	3983952	3551951	181526	2070
W1241 (SRR7120047)	6783428	6110528	183409	2658
W1248 (SRR7120045)	5978087	5405662	180078	2499
W1249 (SRR7120052)	10977069	9839153	200265	3643
W1282 (SRR7120072)	2754248	2473661	168625	1721
W1284 (SRR7120074)	4547519	4115434	179456	1976
W1342 (SRR7120011)	3699636	3324068	179074	1711
W1349 (SRR7120007)	7479810	6705793	198218	2783
W1350 (SRR7120010)	3214489	2889646	179649	1845
W1352 (SRR7120016)	4954251	4393218	185290	2050
W1354 (SRR7120031)	3650777	3244418	177010	1457
W1383 (SRR7120029)	9566546	8614881	190221	5134
W1385 (SRR7120027)	5016835	4397873	186298	2043
W1387 (SRR7120025)	4913121	4408108	187552	2058
W1390 (SRR7120033)	22305148	19860130	213441	14715
W1392 (SRR7120034)	6016778	5401493	192899	2319
W1398 (SRR7119990)	10869850	9561240	199003	3401
W1439 (SRR7120000)	5384865	4780343	187468	2221
W1487 (SRR7120003)	5201464	4600398	182980	1953
W1552 (SRR7120004)	28285964	12488597	196190	5488
Date set of yak
Y101	11253853	5756871	368783	1649
Y102	4947173	3127286	239247	962
Y103	9694198	5017400	350447	1394
Y104	5639593	3863378	254160	1224
Y105	7910774	4207169	265544	1203
Y106	11085749	6096809	412928	1707
Y107	9906824	5498058	349276	1632
Y108	5563105	3361918	233316	1026
Y109	7477683	4384845	287439	1331
Y110	8884208	6249044	420491	2229
Y203	6944776	4161029	231693	1300
Y204	5437274	4315775	277091	1371
Y205	6833576	5021764	380318	1560
Y207	7599670	4848819	339896	1397

## Sheet: Table S2
Table S2 LOD scores of parentage assignments of Mexican gray wolf
Offspring_ID	Parent_ID	LOD_scores	Parentage_relationship
W1349	W1249	4498.49	Yes
W1349	W1157	4449.37	No
W1349	W1038	4426.04	No
W1349	W1161	4411.06	No
W1349	W1248	4410.36	No
W1349	W0992	4399.91	No
W1349	W1282	4399.56	No
W1349	W1158	4394.69	No
W1349	W1155	4392.6	No
W1349	W1156	4391.55	No
W1349	W1241	4390.86	No
W1349	W1051	4387.37	No
W1349	W1387	4383.54	No
W1349	W1284	4377.27	No
W1349	W1185	4371	No
W1349	W1342	4327.81	No
W1350	W1249	3373.38	Yes
W1350	W1157	3334.37	No
W1350	W1038	3325.66	No
W1350	W0992	3325.31	No
W1350	W1282	3314.16	No
W1350	W1051	3312.42	No
W1350	W1387	3306.5	No
W1350	W1161	3304.76	No
W1350	W1185	3301.63	No
W1350	W1158	3298.84	No
W1350	W1248	3297.45	No
W1350	W1155	3291.52	No
W1350	W1156	3289.09	No
W1350	W1284	3279.33	No
W1350	W1241	3276.55	No
W1350	W1342	3269.23	No
W1352	W0992	3367.34	Yes
W1352	W1248	3324.15	No
W1352	W1249	3317.53	No
W1352	W1156	3317.53	No
W1352	W1157	3317.18	No
W1352	W1241	3314.4	No
W1352	W1342	3314.05	No
W1352	W1038	3312.31	No
W1352	W1158	3311.26	No
W1352	W1155	3309.52	No
W1352	W1284	3307.78	No
W1352	W1387	3302.9	No
W1352	W1161	3296.63	No
W1352	W1051	3296.28	No
W1352	W1282	3294.54	No
W1352	W1185	3288.27	No
W1354	W0992	3092.16	Yes
W1354	W1249	3050.02	No
W1354	W1038	3041.31	No
W1354	W1158	3039.57	No
W1354	W1248	3039.57	No
W1354	W1241	3036.43	No
W1354	W1161	3036.43	No
W1354	W1155	3035.39	No
W1354	W1156	3033.64	No
W1354	W1157	3031.9	No
W1354	W1342	3031.21	No
W1354	W1387	3027.72	No
W1354	W1284	3027.38	No
W1354	W1051	3025.63	No
W1354	W1282	3008.22	No
W1354	W1185	3003.34	No
W1383	W1038	6495.06	Yes
W1383	W1158	6411.82	No
W1383	W1157	6406.24	No
W1383	W1161	6399.97	No
W1383	W1249	6398.23	No
W1383	W1156	6389.52	No
W1383	W1248	6361.66	No
W1383	W1241	6360.96	No
W1383	W1282	6356.43	No
W1383	W0992	6347.03	No
W1383	W1387	6346.33	No
W1383	W1284	6321.95	No
W1383	W1155	6316.73	No
W1383	W1342	6311.15	No
W1383	W1185	6303.14	No
W1383	W1051	6293.74	No
W1385	W1185	3700.96	Yes
W1385	W1241	3681.81	No
W1385	W1038	3670.66	No
W1385	W1387	3668.92	No
W1385	W1156	3668.57	No
W1385	W1161	3650.81	No
W1385	W1248	3649.41	No
W1385	W1249	3648.72	No
W1385	W1158	3642.1	No
W1385	W1157	3642.1	No
W1385	W1284	3641.4	No
W1385	W1051	3634.09	No
W1385	W0992	3625.38	No
W1385	W1155	3607.27	No
W1385	W1282	3601.35	No
W1385	W1342	3598.91	No
W1390	W1185	10110.8	Yes
W1390	W1241	10068.3	No
W1390	W1387	9996.92	No
W1390	W1038	9968.71	No
W1390	W1156	9955.47	No
W1390	W1284	9943.28	No
W1390	W1248	9866.3	No
W1390	W1249	9851.67	No
W1390	W0992	9851.33	No
W1390	W1157	9836	No
W1390	W1161	9829.73	No
W1390	W1155	9802.21	No
W1390	W1158	9795.6	No
W1390	W1051	9771.91	No
W1390	W1342	9756.93	No
W1390	W1282	9712	No
W1392	W1387	3699.91	Yes
W1392	W0992	3670.3	No
W1392	W1249	3656.02	No
W1392	W1241	3656.02	No
W1392	W1038	3655.67	No
W1392	W1156	3648.7	No
W1392	W1157	3646.61	No
W1392	W1185	3643.13	No
W1392	W1161	3631.64	No
W1392	W1158	3628.85	No
W1392	W1248	3628.5	No
W1392	W1051	3627.8	No
W1392	W1284	3619.44	No
W1392	W1155	3607.25	No
W1392	W1342	3605.86	No
W1392	W1282	3592.62	No
W1398	W1155	5135.44	Yes
W1398	W1284	5109.67	No
W1398	W1248	5108.62	No
W1398	W1387	5097.13	No
W1398	W1038	5094.34	No
W1398	W1241	5089.81	No
W1398	W1249	5085.63	No
W1398	W0992	5082.15	No
W1398	W1157	5077.62	No
W1398	W1158	5071.35	No
W1398	W1185	5067.87	No
W1398	W1156	5061.6	No
W1398	W1161	5053.94	No
W1398	W1051	5041.05	No
W1398	W1282	5025.72	No
W1398	W1342	5018.41	No
W1439	W1038	4017.32	Yes
W1439	W1158	3971	No
W1439	W1157	3961.59	No
W1439	W1161	3960.55	No
W1439	W1249	3958.46	No
W1439	W0992	3955.67	No
W1439	W1156	3941.39	No
W1439	W1241	3937.21	No
W1439	W1185	3935.82	No
W1439	W1248	3934.42	No
W1439	W1387	3930.59	No
W1439	W1282	3928.5	No
W1439	W1284	3924.32	No
W1439	W1155	3922.58	No
W1439	W1342	3909	No
W1439	W1051	3908.65	No
W1487	W1155	3777.96	Yes
W1487	W1284	3767.86	No
W1487	W1038	3754.28	No
W1487	W1387	3749.75	No
W1487	W1248	3747.66	No
W1487	W1241	3742.78	No
W1487	W1249	3742.44	No
W1487	W1161	3737.91	No
W1487	W1157	3736.17	No
W1487	W0992	3731.64	No
W1487	W1156	3728.85	No
W1487	W1158	3726.06	No
W1487	W1185	3722.93	No
W1487	W1051	3698.2	No
W1487	W1282	3697.15	No
W1487	W1342	3694.02	No
W1552	W1387	5353.36	Yes
W1552	W0992	5307.38	No
W1552	W1249	5296.58	No
W1552	W1038	5288.57	No
W1552	W1241	5286.48	No
W1552	W1157	5283	No
W1552	W1284	5264.54	No
W1552	W1185	5257.92	No
W1552	W1156	5255.83	No
W1552	W1161	5253.04	No
W1552	W1158	5247.12	No
W1552	W1248	5245.73	No
W1552	W1155	5224.13	No
W1552	W1282	5223.44	No
W1552	W1051	5219.26	No
W1552	W1342	5169.45	No

## Sheet: Table S3
Table S3 LOD scores of parentage assignments of yak
Offspring_ID	Parent_ID	LOD_scores	Parentage_relationship
Y203	Y103	726.122	Yes
Y203	Y107	714.627	No
Y203	Y101	708.009	No
Y203	Y106	706.964	No
Y203	Y105	704.178	No
Y203	Y108	702.088	No
Y203	Y109	699.301	No
Y203	Y104	697.211	No
Y203	Y102	694.425	No
Y203	Y100	667.256	No
Y204	Y104	600.852	Yes
Y204	Y106	597.717	No
Y204	Y107	595.976	No
Y204	Y105	591.796	No
Y204	Y101	589.009	No
Y204	Y108	588.661	No
Y204	Y103	587.268	No
Y204	Y109	585.178	No
Y204	Y102	583.785	No
Y204	Y100	556.616	No
Y205	Y105	689.735	Yes
Y205	Y107	682.072	No
Y205	Y106	676.151	No
Y205	Y101	672.319	No
Y205	Y103	668.488	No
Y205	Y109	667.443	No
Y205	Y108	662.218	No
Y205	Y104	659.432	No
Y205	Y102	659.432	No
Y205	Y100	630.521	No
Y207	Y107	749.922	Yes
Y207	Y106	729.023	No
Y207	Y101	724.843	No
Y207	Y105	724.495	No
Y207	Y103	723.45	No
Y207	Y108	718.922	No
Y207	Y102	716.135	No
Y207	Y109	714.742	No
Y207	Y104	711.259	No
Y207	Y100	668.764	No
